# Supplementary material for: Single-Molecule Analysis of the Improved Variants of the G-Quadruplex Recognition Protein G4P
Source: Int J Mol Sci. 2023 Jun 17;24(12):10274. doi: 10.3390/ijms241210274 (PMC10299155; doi:10.3390/ijms241210274)
Supplement: Supplementary file 1 [file ijms-24-10274-s001.zip]

Archive with 1 entries (1 files):
- ijms-2428237-supplementary.pdf
